# Supplementary material for: Overcoming melanoma resistance to vemurafenib by targeting CCL2-induced miR-34a, miR-100 and miR-125b
Source: Oncotarget. 2015 Dec 14;7(4):4428–41. doi: 10.18632/oncotarget.6599 (PMC4826216; doi:10.18632/oncotarget.6599)
Supplement: Supplementary file 2 [file oncotarget-07-4428-s002.xlsx]

## Sheet: Sheet2
		Supplementary Table S1. Resistant cell lines obtained by long-term selection upon repeated exposure to PLX4032 used in the study.
			IC50 PLX4032 (µM)*			CCL2 release (pg/mL)§					% CCR2 expression (MFI)+
		Cell lines	Sensitive	Resistant		Sensitive		Resistant			Sensitive	Resistant
						-	+ PLX4032	-	+ PLX4032
		LM16	0,1	8,5		0	0	16765	53020		75 (8)	76 (10)
		LM17	0,3	6,7		28	265	113	297		79 (13)	69 (13)
		LM36	0,1	7,1		9772	26121	11487	23674		68 (10)	53 (11)
		LM43	1,6	>10		5685	19650	10798	18886		76 (14)	68 (13)
		LM47	3	>10		15935	8527	3978	1702		61 (15)	63 (19)
		LM11	0,09	>10		5861	1303	2128	578		68 (10)	66 (13)
		LM42	0,8	>10		7027	21559	11093	13746		66 (10)	44 (11)
		LM21	0.02			201	819
		LM26	1.1			11600	12200
		LM27	0.03			1660	22800
		LM30	0.03			1425	14302
		* IC50 values were calculated by modeling results of growth inhibition assays using a nonlinear regression curve fit
		with a sigmoidal dose-response (variable slope).
		§ CCL2 release as assessed by bead-based FACS analysis in supernatant of 105 cells after 72 h.
		+ CCR2 expression as evaluated by FACS analysis.
		Cell lines showing CCL2 release after PLX4032 treatment are shown in grey color.
		No difference in BRAF gene amplification was observed in the resistant cell lines compared to their sensitive counterparts.
		Molecular characterization of LM16-R resistant cells used throughout the study showed up-regulation of ERK/AKT, LKB1/mTOR
		and SRC signaling pathways compared to the sensitive counterpart LM16-S.
