# Supplementary material for: Overcoming melanoma resistance to vemurafenib by targeting CCL2-induced miR-34a, miR-100 and miR-125b
Source: Oncotarget. 2015 Dec 14;7(4):4428–41. doi: 10.18632/oncotarget.6599 (PMC4826216; doi:10.18632/oncotarget.6599)
Supplement: Supplementary file 3 [file oncotarget-07-4428-s003.xlsx]

## Sheet: Table S2
	Supplementary Table S2. Immunohistochemical analysis of CCL2 in melanoma tumor biopsies.
	Sample no.		Patient	Time of excision (months)			CCL2 staining*	NOTE	casi fotografati	Site of excision§
	1	S2012-8960	A	during treatment (26)	Di Trani Maria Lorena	9218066	low/1	cute mento	S2012-8960	C
	2	S2013-1135	A	during treatment (29)	Di Trani Maria Lorena	9218066	negative /0	sottocute		SC
	3	S2013-1144 7.2	B	during treatment (16)	bassoli	2016606	high/3	sottocute	S2013-1144 7.2	SC
	4	EST H Legnano A6	C	during treatment (8)	di virgilio	3129121	moderate/2	colecisti	EST H Legnano A6	V (galbladder)
	5	B2012-8509	D	during treatment (8)	Lonati Fabio	9014347	negative /0	cute		C
	6	S14-452	E	during treatment (27)	MUTI STEFANO	2637192	high/2	necrosi focolai 10%		V (lung)
	7	S12-8148 1-7	F	during treatment (12)	SARTORI TIZIANA	2921065	high/2	necrosi 30%		V (colon)
	8	s14-2037 1-4	G	during treatment (4)	MEOLA ROSANNA	3330836	moderate/2	necrosi 40%		SC
	9	S10-6453 1-2	A	before treatment	Di Trani Maria Lorena	9218066	low/1			SC
	10	S10-3559 1-1	A	before treatment	Di Trani Maria Lorena	9218066	low/1		S10-3559 1-1	LN
	11	S08-8449-1-1	B	before treatment	bassoli	2016606	high/3		S08-8449-1-1	C
	12	S09-017 1-7	B	before treatment	bassoli	2016606	high/3	linfonodi	S09-017 1-7	LN
	13	S10-4844 2-1	H	before treatment	FEDELE LUCa	2919521	negative /0	microfocolai 5% necrosi emorragia		C
	14	S11-6255 1-1	I	before treatment	BESUTTI MARISA	3106057	negative /0	50% necrosi		LN
	15	S10-58 3-1	L	before treatment	ESPOSITO GERARDA	2525164	moderate/2	molta necrosi 60% provare CCL2 in fosfatasi		Breast Tissue
	16	S11-521 1-2	M	before treatment	ESPOSITO GERARDA	2525164	negative /0	no necrosi		C
	17	S2011-005062	N	before treatment	Postolaki Nelya tex	2721048	negative /0	necr em+		C
	18	S2011-005220	O	before treatment	Bolognese Giuseppe tex	2420476	negative /0	inf+ necr + 25%		C
	19	S2011-005583	P	before treatment	Tira Piergiovanni tex	3115939	negative /0	inf + necr + pigm -		V (ileum)
	20	S2011-003257	Q	before treatment	Bertolozzi Samanta tex	3109538	negative /0			C
	21	S2011-003503	R	before treatment	Locatelli Maria Paola tex	3109293	negative /0	microfocolai necrosi 5-10%		LN
	22	S2011- 003886	S	before treatment	Ziccardi Maria Rosaria tex	3111275	negative /0	inf+++ necr+		LN
	23	S2011-002027	T	before treatment	Bordini Marco tex	2203716	negative /0	inf+++prove MiFT VD SE MANCA TEX PERITM		LN
	24	S2011-004195	U	before treatment	Ferrari Ilario tex	2772934	negative /0	necr em+		LN
	25	S2011-006725	V	before treatment	Queirolo Garcia Marco Vicente tex	3117985	moderate/2	inf+ necr 40%+ pigm+		C
	26	S2011-005008	Z	before treatment	Ratti Raffaella tex	3113327	moderate/3	necr 505 fibrosi pigm		LN
	CCL2 staining was defined by the fraction of positive tumor cells (negative=0, low=<10%, moderate=<50%
	and high=>50%) and by staining intensity (0=negative, 1=weak, 2=moderate, 3=intense).
	§ C, cutaneous; SC, subcutaneous; LN, nodal; V, visceral.
		Score
		Negative
		Low
		Moderate
		High
