# Supplementary material for: Overcoming melanoma resistance to vemurafenib by targeting CCL2-induced miR-34a, miR-100 and miR-125b
Source: Oncotarget. 2015 Dec 14;7(4):4428–41. doi: 10.18632/oncotarget.6599 (PMC4826216; doi:10.18632/oncotarget.6599)
Supplement: Supplementary file 4 [file oncotarget-07-4428-s004.xlsx]

## Sheet: Table S1
	Supplementary Table S3. Genes significantly down-regulated in LM16-R cells predicted to be targeted by miR-34a, miR-100, miR-125b and involved in apoptosis.
		Predicted target	Diana_MicroT_CDS	microrna.org	mirDB	PITA	RNA22	TargetScan	Sum	Fold_Change	adj.P.Val
	hsa-miR-34a	BCL2	1	0	0	1	1	1	4	-2.77527	4.73143e-07
		CASP1	0	0	0	0	1	0	1	-2.22733	4.65939e-06
		CDH1	0	0	0	0	1	0	1	-2.81494	4.87255e-07
		CDK2	1	0	0	0	1	0	2	-2.09775	1.01327e-05
		DCC	1	1	0	1	1	0	4	-2.71045	9.58752e-06
		FAS	1	0	0	1	1	0	3	-3.50091	3.33068e-07
		FASLG	1	0	0	0	1	0	2	-2.64014	3.44126e-06
		GHR	0	0	0	0	1	0	1	-5.13124	1.06003e-08
		HIST1H1D	0	0	0	0	1	0	1	-2.26559	0.000204094
		IFNG	1	0	0	1	1	0	3	-2.02469	4.34699e-05
		IGF1	1	0	0	1	1	1	4	-2.2369	0.000119901
		KIT	1	1	1	1	1	1	6	-2.94081	9.59834e-06
		LIN7A	1	0	0	1	1	0	3	-2.26096	4.70182e-05
		NOX1	0	0	0	0	1	0	1	-3.15695	1.92867e-06
		PAK7	0	1	0	1	1	0	3	-3.62536	1.79819e-06
		PIK3CG	1	0	0	0	1	0	2	-2.11223	1.66916e-05
		PRKCB	1	0	1	0	1	1	4	-8.65043	1.30738e-09
		PRKCQ	1	1	1	1	1	1	6	-2.13529	1.47056e-05
		PSMA1	0	0	0	0	1	0	1	-2.05595	8.93624e-05
		RUNX1T1	0	0	0	0	1	0	1	-3.44936	0.000104937
		VIP	0	0	0	0	1	0	1	-2.19012	0.000157917
	hsa-miR-100	BCL2	0	0	0	1	1	0	2	-2.77527	4.73143e-07
		FASLG	0	0	0	1	1	0	2	-2.64014	3.44126e-06
		CDK2	0	0	0	0	1	0	1	-2.09775	1.01327e-05
		GHR	0	0	0	0	1	0	1	-5.13124	1.06003e-08
		IFNG	0	0	0	0	1	0	1	-2.02469	4.34699e-05
		PIK3CG	0	0	0	0	1	0	1	-2.11223	1.66916e-05
		PRKCB	0	0	0	0	1	0	1	-8.65043	1.30738e-09
		PRKCQ	0	0	0	0	1	0	1	-2.13529	1.47056e-05
		PSMA1	0	0	0	1	0	0	1	-2.05595	8.93624e-05
		RUNX1T1	0	0	0	1	0	0	1	-3.44936	0.000104937
	hsa-miR-125b	PRKCB	1	0	0	0	1	1	3	-8.65043	1.30738e-09
		GHR	0	0	0	0	1	0	1	-5.13124	1.06003e-08
		PAK7	1	0	0	0	1	0	2	-3.62536	1.79819e-06
		RUNX1T1	1	0	0	0	1	0	2	-3.44936	0.000104937
		NOX1	0	0	0	0	1	0	1	-3.15695	1.92867e-06
		KIT	1	0	0	1	1	0	3	-2.94081	9.59834e-06
		BCL2	1	0	0	1	1	1	4	-2.77527	4.73143e-07
		DCC	0	0	0	0	1	0	1	-2.71045	9.58752e-06
		BBC3	1	0	0	1	1	1	4	-2.34325	1.48216e-06
		IGF1	1	0	0	1	1	0	3	-2.2369	0.000119901
		CASP1	0	0	0	0	1	0	1	-2.22733	4.65939e-06
		PRKCQ	1	0	0	1	1	0	3	-2.13529	1.47056e-05
		PIK3CG	1	0	0	0	0	0	1	-2.11223	1.66916e-05
		CDK2	1	0	0	1	0	0	2	-2.09775	1.01327e-05
		IFNG	1	1	0	1	1	1	5	-2.02469	4.34699e-05
	1, targeted; 0, not targeted by the indicated algorithms.
